# Supplementary material for: Taxonomic and Functional Characterization of the Microbial Community During Spontaneous in vitro Fermentation of Riesling Must
Source: Front Microbiol. 2019 Apr 9;10:697. doi: 10.3389/fmicb.2019.00697 (PMC6465770; doi:10.3389/fmicb.2019.00697)
Supplement: TABLE S1 — Details of samples and measured wine parameters. [file Table_1.xlsx]

## Sheet: Table S1
Supplementary Table 1. Details of samples and measured wine parameters.
No.	Sample name	Metabarcoding	Metagenomics	Biological replicate	Vineyard	Sampling date	Alcohol percentage	Density (Specific gravity)	Alcohol (g/L)	Total sugar (g/L)	Glucose (g/L)	Fructose (g/L)
1	w2a_start			2a	2	24/9/2015	0	1.095		214.8	104.2	110.6
2	w2a109	x		2a	2	2015-09-10	0.5	1.088		201.2	101.1	100.1
3	w2a112	x		2a	2	2015-12-10	1.11	1.084	8.09	195.4	95.01	95.62
4	w2a114	x		2a	2	14/10/2015	1.13	1.084	8.22	196.1	96.44	95.14
5	w2a120	x		2a	2	20/10/2015	1.65	1.079	12.07	180.2	90.29	86.58
6	w2a_end			2a	2	26/10/2015	3.5	1.066	25.94	149.2	88.57	59.83
7	w2a_end2			2a	2	15/12/2015	10.73	1.008	83.97	21.3	21.76	2.9
8	w2bstart			2b	2	24/9/2015	0	1.095		214.8	104.2	110.6
9	w2b109	x		2b	2	2015-09-10	1.3	1.086		201.2	101.1	100.1
10	w2b112	x		2b	2	2015-12-10	1.62	1.081	11.85	192.1	96.09	91.2
11	w2b114	x		2b	2	14/10/2015	1.99	1.078	14.57	184.9	93.65	86.38
12	w2b120	x		2b	2	20/10/2015	3.66	1.065	27.1	158.3	87.58	67.27
13	w2b_end			2b	2	26/10/2015	4.83	1.053	36.22	130.4	82.15	46.94
14	w2b_end			2b	2	15/12/2015	8	1.029	61.36	74.9	75.03	2.97
15	w3a_start			3a	3	24/9/2015	0	1.091		202.5	97.8	104.7
16	w3a109	x	x	3a	3	2015-09-10	1.5	1.074		178.7	88.7	90
17	w3a112	x	x	3a	3	2015-12-10	5.65	1.043	42.73	110.7	43.11	63.94
18	w3a114	x		3a	3	14/10/2015	8.18	1.022	63.21	64	19.72	41.89
19	w3a120	x		3a	3	20/10/2015	11.41	0.998	90.25	11.4	2.13	8.7
20	w3a_end			3a	3	26/10/2015	11.6	0.994	92.12	1.1	-0.55	2.25
21	w3a_end2			3a	3	2015-05-11	11.87	0.993	94.32	0.7	-0.52	2.16
22	w3b_start			3b	3	24/9/2015	0	1.091		202.5	97.8	104.7
23	w3b109	x		3b	3	2015-09-10	6	1.04		92.41	34.92	57.49
24	w3b112	x		3b	3	2015-12-10	9.51	1.013	74.12	44.3	9.92	32.49
25	w3b114	x		3b	3	14/10/2015	10.64	1.003	83.65	23.4	3.97	18.83
26	w3b120	x		3b	3	20/10/2015	11.85	0.994	94.01	2	-0.64	3.14
27	w3b_end			3b	3	26/10/2015	11.57	0.994	91.91	-0.4	-0.87	1.19
28	w3b_end2			3b	3	2015-05-11	12.06	0.993	95.8	-0.2	-0.61	1.31
29	w4a_start			4a	4	26/9/2015	0	1.098		220	106.4	113.6
30	w4a109	x	x	4a	4	2015-09-10	1	1.088		201.7	100	101.7
31	w4a112	x	x	4a	4	2015-12-10	4.93	1.054	36.94	133.7	58.06	71.33
32	w4a114	x	x	4a	4	14/10/2015	8.44	1.026	64.9	72.4	24.11	45.03
33	w4a120	x	x	4a	4	20/10/2015	12.34	0.995	97.9	2.8	-1.36	3.61
34	w4a_end			4a	4	26/10/2015	12.15	0.994	96.46	-0.2	-1.28	1.11
35	w4a_end2			4a	4	2015-05-11	12.58	0.993	99.92	0.2	-1.21	1.1
36	w4b_start			4b	4	26/9/2015	0	1.098		220	106.4	113.6
37	w4b109	x		4b	4	2015-09-10	1	1.086		198	99	99
38	w4b112	x		4b	4	2015-12-10	1.79	1.08	13.07	188.9	93.34	90.53
39	w4b114			4b	4	14/10/2015	2.16	1.076	15.83	180.7	90.37	85.94
40	w4b120	x		4b	4	20/10/2015	3.47	1.066	25.65	160.4	81.6	73.98
41	w4b_end			4b	4	26/10/2015	4	1.059	29.81	142.3	75.97	63.28
42	w4b_end2			4b	4	15/12/2015	12.22	0.994	97.03	-0.6	-0.77	0.77
43	w5a_start			5a	5	2015-01-10	0	1.089		205.3	97.75	102.07
44	w5a109	x		5a	5	2015-09-10	0.22	1.089	1.57	195.5	96.6	98.9
45	w5a112	x	x	5a	5	2015-12-10	0.87	1.08	6.36	188	89.17	93.33
46	w5a114	x	x	5a	5	14/10/2015	3.85	1.055	28.78	135.3	54.23	75.95
47	w5a120	x		5a	5	20/10/2015	10.5	1.003	82.66	18.9	1.13	16.39
48	w5a_end			5a	5	26/10/2015	11.2	0.995	88.86	0	-1.35	1.24
49	w5a_end2			5a	5	2015-05-11	11.58	0.994	91.94	-0.3	-1.15	1.06
50	w5b_start			5b	5	2015-01-10	0	1.089		195.5	96.6	98.9
51	w5b109	x		5b	5	2015-09-10	0.14	1.089	0.98	195.5	96.6	98.9
52	w5b112	x	x	5b	5	2015-12-10	1.49	1.077	10.94	182.3	87.39	89.47
53	w5b114	x	x	5b	5	14/10/2015	4.86	1.049	36.53	122	50.73	67.04
54	w5b120	x		5b	5	20/10/2015	10.34	1.006	81.13	28.5	3.17	23.51
55	w5b_end			5b	5	26/10/2015	11.2	0.994	88.83	0.8	-1.33	2.04
56	w5b_end2			5b	5	2015-05-11	12.08	0.994	95.88	0.9	-0.98	1.95

## Sheet: Table S2
Supplementary Table 2. Summary of selected 10 samples used in metagenomic sequencing
Sample name	Sample ID	Vineyard	Biological replicate	Sampling date	Alcoholic percentage	DNA input (ng)	Index PCR cycles
w3a109	W1	3	a	2015-09-10	1.5	2.01	25
w3a112	W2	3	a	2015-12-10	5.65	4.38	20
w4a109	W3	4	a	2015-09-10	1	< 0.02	20
w4a112	W4	4	a	2015-12-10	4.93	5.49	25
w4a114	W5	4	a	14/10/2015	8.44	6.6	25
w4a120	W6	4	a	20/10/2015	12.34	< 0.02	25
w5a112	W7	5	a	2015-12-10	0.87	< 0.02	20
w5a114	W8	5	a	14/10/2015	3.85	1.59	20
w5b112	W9	5	b	2015-12-10	1.49	3.54	27
w5b114	W10	5	b	14/10/2015	4.86	5.58	30

## Sheet: Table S3
Supplementary Table 3. BGI 2.0 adapters sequences
BGI 2.0 adapter	Sequence (5' -> 3')
AD2_Long_2.0	GAACGACATGGCTACGATCCGACTT
AD2_Short_2.0	AAGTCGGATCGT-[C3spacer]
AD1_Long_2.0	TTGTCTTCCTAAGACCGCTTGGCCTCCGACTT
AD1_Short_2.0	AAGTCGGAGGCC-[C3spacer]

## Sheet: Table S4
Supplementary Table 4. (A) Summary of metagenomic sequencing data generated. The classified reads and unclassified reads were mapped to a curated database using Kraken and Bracken. (B) The relative abundance of number of mapped reads to each taxon in curated database per sample.
A
Sample name	Sample ID	Number of raw reads	Number of reads after adapters removal	Classified reads (%)	Unclassified reads (%)
w3a109	W1	142920623	140546873	41.47	58.53
w3a112	W2	102176062	100461732	73.62	26.38
w4a109	W3	142621612	139924300	15.33	84.67
w4a112	W4	189804733	186302461	77.69	22.31
w4a114	W5	278295910	270670195	65.69	34.31
w4a120	W6	173458829	170202669	34.33	65.67
w5a112	W7	142743168	139728638	11.14	88.86
w5a114	W8	101573197	99306540	63.72	36.28
w5b112	W9	152459270	150066214	34.98	65.02
w5b114	W10	188277765	184414440	50.54	49.46
B
Taxa/ Sample ID	W1	W2	W3	W4	W5	W6	W7	W8	W9	W10
Acetobacter aceti	6e-05	2e-05	0.00019	2e-05	1e-05	0.00012	0.00037	4e-05	7e-05	4e-05
Acetobacter cerevisiae	0.0001	3e-05	0.00016	3e-05	2e-05	0.0001	0.00052	7e-05	5e-05	3e-05
Acremonium chrysogenum	0.00018	5e-05	0.00057	4e-05	0.0001	0.00033	0.00102	7e-05	0.00028	0.00019
Acremonium furcatum	4e-05	1e-05	0.0001	1e-05	3e-05	6e-05	0.00024	3e-05	5e-05	4e-05
Agrobacterium vitis	0.00012	4e-05	0.00041	6e-05	6e-05	0.00026	0.00111	0.00013	0.00015	8e-05
Alternaria alternata	0.00168	0.00061	0.00259	0.00112	0.00115	0.00054	0.01408	0.00327	0.00452	0.00227
Amycolatopsis orientalis	0.0001	3e-05	0.0007	3e-05	8e-05	0.00054	0.00116	6e-05	0.00014	0.00011
Aspergillus aculeatus	0.00024	4e-05	0.00048	2e-05	9e-05	0.00027	0.00082	7e-05	0.00021	0.00015
Aspergillus carbonarius	0.00626	0.00478	0.00092	0.00386	0.00456	0.00358	0.00178	0.0043	0.00128	0.00337
Aspergillus clavatus	0.00021	6e-05	0.00057	4e-05	0.00011	0.0003	0.00113	0.00012	0.00029	0.00021
Aspergillus flavus	0.00027	0.00013	0.00252	5e-05	0.00039	0.00127	0.00405	0.00011	0.00073	0.0007
Aspergillus fumigatus	0.00011	1e-05	0.00011	1e-05	2e-05	5e-05	0.00023	3e-05	7e-05	5e-05
Aspergillus nidulans	6e-05	1e-05	0.00014	2e-05	3e-05	6e-05	0.00024	4e-05	0.0001	7e-05
Aspergillus niger	0.00026	5e-05	0.00072	5e-05	0.0001	0.00028	0.0013	0.00017	0.00049	0.00036
Aspergillus terreus	5e-05	2e-05	0.00016	2e-05	3e-05	5e-05	0.00034	9e-05	0.00012	6e-05
Aureobasidium pullulans	0.00025	0.00012	0.00108	0.00069	0.00068	0.00052	0.00164	0.00096	0.00152	0.00104
Bacillus cereus	2e-05	2e-05	8e-05	1e-05	2e-05	6e-05	0.00023	1e-05	7e-05	9e-05
Bacillus subtilis	9e-05	1e-05	0.00015	1e-05	3e-05	6e-05	0.00018	1e-05	0.0001	3e-05
Bacillus thuringiensis	4e-05	1e-05	0.0001	1e-05	3e-05	5e-05	8e-05	1e-05	5e-05	4e-05
Baudoinia panamericana	8e-05	3e-05	0.00019	6e-05	7e-05	0.0001	0.00049	0.00016	0.00023	0.00013
Bifidobacterium bifidum	3e-05	1e-05	0.00023	1e-05	4e-05	0.0002	0.00049	1e-05	5e-05	4e-05
Botrytis cinerea	0.00159	0.00058	0.00619	0.00479	0.00411	0.0013	0.0068	0.00232	0.02168	0.00377
Brettanomyces bruxellensis	0.0004	8e-05	0.00166	8e-05	6e-05	0.00011	0.00167	0.00019	0.00075	0.00028
Burkholderia cenocepacia	0.00118	0.00032	0.0044	0.00036	0.00034	0.00238	0.00726	0.00057	0.00132	0.00077
Burkholderia pseudomallei	0.00068	0.0002	0.00268	0.0002	0.00018	0.00142	0.00431	0.00033	0.00076	0.00047
Burkholderia thailandensis	0.00065	0.00019	0.00257	0.00019	0.00018	0.00133	0.0041	0.00033	0.00074	0.00046
Candida albicans	0.00067	0.0001	0.00224	7e-05	8e-05	0.00015	0.00214	0.00023	0.001	0.00035
Candida glabrata	0.00103	0.0004	0.00456	0.00037	0.0003	0.00037	0.00094	0.00022	0.00129	0.00059
Citrobacter freundii	0.00054	0.0001	0.00077	7e-05	8e-05	0.00043	0.00155	0.00011	0.00029	0.00016
Clavispora lusitaniae	0.00071	0.00015	0.00129	7e-05	6e-05	0.00011	0.03303	0.00296	0.00482	0.00098
Cryptococcus gattii VGI	0.00066	0.00011	0.00025	2e-05	3e-05	8e-05	0.00032	4e-05	0.00012	6e-05
Cryptococcus neoformans	0.00013	2e-05	9e-05	2e-05	3e-05	5e-05	0.00016	1e-05	5e-05	2e-05
Curtobacterium ammoniigenes	3e-05	1e-05	0.00018	1e-05	2e-05	0.00019	0.00031	2e-05	6e-05	4e-05
Curtobacterium flaccumfaciens	8e-05	3e-05	0.00045	2e-05	5e-05	0.00049	0.00087	4e-05	8e-05	8e-05
Debaryomyces fabryi	0.00199	0.00096	0.02395	0.00039	0.00343	0.01073	0.03611	0.00075	0.0065	0.0053
Debaryomyces hansenii	0.00054	6e-05	0.00311	7e-05	8e-05	0.00011	0.0017	0.00026	0.00117	0.00037
Diaporthe ampelina	0.00014	4e-05	0.00049	5e-05	9e-05	0.00022	0.00082	6e-05	0.00022	0.00014
Dyella japonica	0.00035	0.0001	0.00132	0.0001	9e-05	0.0008	0.00221	0.0002	0.00036	0.00025
Dyella thiooxydans	0.00025	7e-05	0.00097	8e-05	9e-05	0.00057	0.00173	0.00014	0.0003	0.0002
Erwinia billingiae	0.00011	5e-05	0.00018	3e-05	5e-05	0.00011	0.00027	3e-05	5e-05	4e-05
Erysiphe necator	3e-05	1e-05	8e-05	7e-05	8e-05	3e-05	0.00026	0.00026	0.0002	0.00013
Fusarium fujikuroi	6e-05	1e-05	0.00019	1e-05	4e-05	0.0001	0.00026	2e-05	7e-05	5e-05
Fusarium oxysporum	0.00056	0.00022	0.00551	0.00012	0.00091	0.00251	0.0071	0.0002	0.00173	0.00109
Fusarium verticillioides	9e-05	2e-05	0.00027	2e-05	5e-05	9e-05	0.00033	6e-05	0.00013	8e-05
Gilliamella bombi	2e-05	0	1e-05	0	1e-05	1e-05	3e-05	0	1e-05	0
Gilliamella intestini	1e-05	0	2e-05	0	0	1e-05	1e-05	0	1e-05	0
Gilliamella mensalis	1e-05	0	1e-05	0	0	1e-05	3e-05	0	0	0
Gluconobacter oxydans	0.00219	0.00087	0.00011	1e-05	1e-05	0.00015	0.00024	2e-05	4e-05	2e-05
Hanseniaspora guilliermondii	0.00034	4e-05	0.00224	5e-05	2e-05	8e-05	0.00033	5e-05	0.00071	0.00031
Hanseniaspora uvarum	0.08172	0.00999	0.54252	0.01478	0.00698	0.02186	0.07382	0.01144	0.16887	0.06743
Kazachstania servazzii	0.00294	0.00064	0.0225	0.00047	0.00037	0.00056	0.00326	0.00069	0.00428	0.00153
Klebsiella pneumoniae	0.0012	0.0001	0.0005	5e-05	8e-05	0.00041	0.00105	0.00013	0.00023	0.00012
Kluyveromyces aestuarii	0.00035	5e-05	0.00163	5e-05	5e-05	8e-05	0.00047	8e-05	0.00062	0.00029
Kluyveromyces marxianus	0.00073	0.00011	0.00384	0.00012	8e-05	0.00023	0.00099	0.00013	0.00125	0.00051
Kluyveromyces wickerhamii	0.00035	0.00013	0.00148	0.0001	0.0001	8e-05	0.00043	0.00011	0.00048	0.00021
Komagataeibacter xylinus	0.00018	7e-05	0.00049	4e-05	3e-05	0.00025	0.00082	7e-05	0.00012	8e-05
Lachancea kluyveri	0.00082	0.00011	0.00476	0.0001	9e-05	0.0003	0.00128	0.00013	0.00131	0.00053
Lachancea thermotolerans	9e-05	1e-05	0.00034	1e-05	1e-05	2e-05	0.0006	6e-05	0.00018	4e-05
Lachancea waltii	0.00222	0.00115	0.01967	0.00056	0.00205	0.00725	0.02593	0.00202	0.00502	0.00422
Lactobacillus brevis	8e-05	0	1e-05	0	0	1e-05	2e-05	0	2e-05	1e-05
Lactobacillus buchneri	8e-05	0	1e-05	0	0	2e-05	4e-05	0	1e-05	0
Lactobacillus delbrueckii	0.01653	1e-05	9e-05	1e-05	1e-05	8e-05	0.00012	1e-05	3e-05	2e-05
Lactobacillus plantarum	0.00019	1e-05	5e-05	1e-05	1e-05	3e-05	8e-05	0	2e-05	1e-05
Lelliottia amnigena	0.00016	5e-05	0.00014	2e-05	4e-05	0.00011	0.00027	2e-05	6e-05	5e-05
Leuconostoc citreum	0.00016	1e-05	2e-05	1e-05	2e-05	4e-05	9e-05	1e-05	4e-05	3e-05
Leuconostoc mesenteroides	4e-05	1e-05	6e-05	0	2e-05	5e-05	3e-05	1e-05	3e-05	6e-05
Leuconostoc pseudomesenteroides	0.00011	0	2e-05	0	0	2e-05	3e-05	0	1e-05	1e-05
Mesorhizobium amorphae	0.00086	0.00025	0.00294	0.00029	0.00031	0.00151	0.00562	0.00052	0.00106	0.00063
Mesorhizobium ciceri	0.00053	0.00015	0.00171	0.00017	0.00017	0.00089	0.00349	0.00034	0.00062	0.00039
Mesorhizobium japonicum	0.00068	0.00019	0.0024	0.00025	0.00022	0.00118	0.00469	0.00047	0.00075	0.00048
Methylobacterium extorquens	0.00044	0.00012	0.00145	0.00019	0.00016	0.00085	0.00408	0.00048	0.00055	0.00028
Metschnikowia sp. 04-218.3	0.00045	0.00011	0.00111	6e-05	0.00012	0.00023	0.00567	0.0007	0.00129	0.00041
Metschnikowia sp. 13-106.1	0.00169	0.00039	0.00693	0.00034	0.00024	0.00042	0.01758	0.00191	0.00466	0.0014
Meyerozyma guilliermondii	0.00053	0.0001	0.00237	9e-05	6e-05	0.00023	0.00273	0.00039	0.00125	0.00042
Micrococcus luteus	0.00043	0.00018	0.00473	8e-05	0.00072	0.00779	0.00631	0.00017	0.00065	0.00037
Micrococcus lylae	0.00014	4e-05	0.00059	2e-05	7e-05	0.00159	0.00148	4e-05	0.00012	8e-05
Micrococcus terreus	0.00019	0.00013	0.00141	5e-05	0.00018	0.00144	0.00129	0.00011	0.00035	0.00045
Mitsuaria chitosanitabida	0.00194	0.00057	0.00719	0.0005	0.00053	0.00313	0.01093	0.00081	0.0022	0.00138
Mucor circinelloides	0.00055	0.00011	0.0006	3e-05	6e-05	0.00017	0.00085	0.00012	0.00047	0.00014
Oenococcus oeni	3e-05	0	3e-05	0	0	3e-05	6e-05	0	0	0
Pantoea vagans	7e-05	3e-05	0.0001	2e-05	1e-05	6e-05	0.00014	2e-05	4e-05	4e-05
Pediococcus damnosus	0.00067	1e-05	5e-05	0	1e-05	2e-05	5e-05	0	1e-05	1e-05
Pichia kluyveri	0.00086	7e-05	0.00022	0	2e-05	1e-05	0	0	0	0
Pichia kudriavzevii	0.00131	0.00016	0.00406	0.0001	0.00013	0.00039	0.0031	0.00025	0.00126	0.00049
Plasmopara viticola	2e-05	1e-05	9e-05	1e-05	1e-05	4e-05	0.00011	2e-05	3e-05	3e-05
Propionibacterium acidifaciens	0.0001	3e-05	0.00155	2e-05	0.00029	0.00083	0.00311	4e-05	0.00015	0.00014
Propionibacterium cyclohexanicum	6e-05	2e-05	0.00089	1e-05	0.00016	0.00048	0.00165	2e-05	0.0001	7e-05
Propionibacterium freudenreichii	9e-05	3e-05	0.00135	2e-05	0.00025	0.00071	0.00265	2e-05	0.00013	0.00011
Pseudomonas syringae	0.00043	0.00015	0.00069	7e-05	9e-05	0.00038	0.00111	7e-05	0.00015	0.00014
Ralstonia solanacearum	0.004	0.00115	0.01498	0.00129	0.00126	0.00946	0.02536	0.00213	0.00473	0.00298
Ramularia collo-cygni	0.00021	3e-05	0.00012	1e-05	2e-05	7e-05	0.00025	4e-05	6e-05	5e-05
Ramularia endophylla	0.00013	2e-05	0.00029	2e-05	3e-05	4e-05	0.00017	3e-05	0.00016	6e-05
Rhizophagus irregularis	0.00116	0.00038	0.00428	0.0002	0.0007	0.00169	0.00778	0.00045	0.00197	0.00118
Rhodotorula sp. FNED7-22	5e-05	1e-05	7e-05	1e-05	2e-05	3e-05	0.00016	3e-05	4e-05	2e-05
Rhodotorula sp. JG-1b	8e-05	2e-05	0.00024	3e-05	3e-05	0.0001	0.00026	2e-05	8e-05	6e-05
Roseateles aquatilis	0.00361	0.00104	0.01332	0.00096	0.00107	0.00571	0.0198	0.00144	0.00401	0.00255
Roseateles depolymerans	0.00101	0.00029	0.00399	0.00028	0.00029	0.00176	0.00632	0.00045	0.00118	0.00068
Roseateles terrae	0.00142	0.00036	0.00315	0.00033	0.00039	0.00134	0.00526	0.00064	0.00189	0.001
Saccharomyces bayanus	0.00064	0.00049	0.00156	0.00043	0.0004	0.00047	0.00064	0.00027	0.00049	0.00038
Saccharomyces cerevisiae	0.64529	0.7761	0.08492	0.69036	0.689	0.67528	0.19766	0.68259	0.20944	0.53149
Saccharomyces paradoxus	0.00672	0.01111	0.00179	0.01074	0.01261	0.00834	0.0021	0.00921	0.00288	0.00923
Saccharomyces pastorianus	0.14544	0.16182	0.01558	0.14759	0.12952	0.15365	0.03674	0.13104	0.03884	0.09344
Scheffersomyces lignosus	0.00018	2e-05	0.00085	3e-05	2e-05	6e-05	0.00095	0.0001	0.00035	0.00014
Scheffersomyces shehatae	0.00038	6e-05	0.00125	4e-05	3e-05	0.00012	0.00342	0.00046	0.00108	0.00028
Scheffersomyces stipitis	0.00044	5e-05	0.00262	6e-05	4e-05	9e-05	0.00127	0.00016	0.00089	0.00035
Schizosaccharomyces pombe	0.00014	3e-05	0.0007	2e-05	2e-05	7e-05	0.00089	9e-05	0.00033	0.00011
Snodgrassella alvi	3e-05	1e-05	9e-05	1e-05	1e-05	4e-05	0.00013	1e-05	2e-05	2e-05
Sphingomonas melonis	0.00023	8e-05	0.0008	9e-05	0.00011	0.00052	0.00211	0.00024	0.0003	0.00015
Sphingomonas phyllosphaerae	0.00018	6e-05	0.0007	7e-05	0.0001	0.00039	0.00161	0.00018	0.00024	0.00012
Sphingomonas wittichii	0.00014	5e-05	0.00051	5e-05	6e-05	0.00027	0.00132	0.00014	0.00017	0.0001
Staphylococcus aureus	0.00018	3e-05	0.00117	6e-05	0.00012	0.00046	0.00154	7e-05	0.00028	0.00018
Starmerella bacillaris	2e-05	1e-05	2e-05	0	1e-05	2e-05	5e-05	0	1e-05	1e-05
Tatumella morbirosei	2e-05	1e-05	5e-05	1e-05	1e-05	3e-05	8e-05	1e-05	2e-05	1e-05
Tatumella ptyseos	6e-05	4e-05	2e-05	0	1e-05	2e-05	4e-05	0	1e-05	1e-05
Tatumella saanichensis	1e-05	1e-05	2e-05	1e-05	1e-05	1e-05	3e-05	0	1e-05	0
Torulaspora delbrueckii	0.0004	0.00021	0.00111	0.00017	0.00014	0.00022	0.00029	6e-05	0.00026	0.00015
Variovorax boronicumulans	0.00103	0.0003	0.00392	0.00029	0.00032	0.00197	0.00668	0.00052	0.0012	0.0007
Variovorax paradoxus	0.0007	0.00022	0.00267	0.00022	0.00022	0.00147	0.00473	0.00038	0.00083	0.00052
Variovorax soli	0.001	0.0003	0.00375	0.00027	0.0003	0.00188	0.00629	0.00048	0.00117	0.00067
Vitis vinifera	0.037	0.01793	0.10939	0.11309	0.12997	0.04576	0.33003	0.1277	0.47125	0.2444
Weissella halotolerans	1e-05	0	1e-05	0	0	1e-05	1e-05	0	0	0
Weissella koreensis	6e-05	0	1e-05	1e-05	0	1e-05	8e-05	2e-05	5e-05	3e-05
Weissella paramesenteroides	8e-05	0	2e-05	0	0	2e-05	3e-05	0	1e-05	0
Wickerhamomyces anomalus	0.00075	0.00017	0.00472	0.00015	0.00021	0.00055	0.00116	0.00013	0.00133	0.00062
Xylella fastidiosa	4e-05	1e-05	0.00012	1e-05	1e-05	8e-05	0.00021	2e-05	3e-05	3e-05
Yarrowia deformans	0.00012	3e-05	0.00024	2e-05	4e-05	0.00013	0.00059	3e-05	0.00012	7e-05
Yarrowia keelungensis	0.00011	1e-05	0.0001	1e-05	1e-05	3e-05	0.00021	2e-05	5e-05	4e-05
Yarrowia lipolytica	0.0002	9e-05	0.00034	5e-05	0.00011	0.00017	0.00058	8e-05	0.00019	9e-05
Zygosaccharomyces bailii	0.00101	0.00112	0.00033	0.00085	0.00081	0.001	0.00034	5e-05	0.00014	0.00012
Zygosaccharomyces rouxii	0.00041	0.00014	0.00169	0.0001	9e-05	0.00011	0.00044	0.00014	0.00049	0.00026

## Sheet: Table S5
Supplementary Table 5. An overview of OTUs assignment per sample using ITS2 metabarcoding.
OTU #	Kingdom	Phylum	Class	Order	Family	Genus	OTU assignment	w2a109	w2a112	w2a114	w2a120	w2b109	w2b112	w2b114	w2b120	w3a109	w3a112	w3a114	w3a120	w3b109	w3b112	w3b114	w3b120	w4a109	w4a112	w4a114	w4a120	w4b109	w4b114	w4b120	w5a109	w5a112	w5a114	w5a120	w5b109	w5b112	w5b114	w5b120
OTU_1	Fungi	Ascomycota	Saccharomycetes	Saccharomycetales	Saccharomycetaceae	Saccharomyces	Saccharomyces	21158	57301	6268	8846	5	4014	42	32	208245	196340	125230	83971	99058	131669	94482	188340	47722	108123	70854	52869	16139	112	91	15	27503	245647	132545	1446	116186	152211	235431
OTU_10	Fungi	Ascomycota	Leotiomycetes	Helotiales	Sclerotiniaceae	Botrytis	Botrytis	0	0	0	0	1	0	0	0	1	0	0	0	0	0	15	1	0	1	0	0	1216	2559	0	2	129	8	0	261	41	6	15
OTU_103	Fungi	Ascomycota	Eurotiomycetes	Chaetothyriales	Trichomeriaceae	NA	Trichomeriaceae	0	0	0	0	0	0	0	0	0	0	0	0	0	0	0	0	26	0	0	0	0	0	0	0	0	0	0	0	0	0	0
OTU_11	Fungi	Basidiomycota	Tremellomycetes	Tremellales	Cryptococcaceae	Cryptococcus	Cryptococcus	0	27	2	0	2	1410	0	0	0	0	0	0	0	0	0	0	12	0	0	0	0	0	0	0	0	0	0	0	4	0	0
OTU_114	Fungi	Ascomycota	Saccharomycetes	Saccharomycetales	Saccharomycetaceae	Torulaspora	Torulaspora	0	0	0	0	0	0	0	0	2	0	0	0	0	0	0	0	0	0	0	0	0	0	0	0	0	0	0	0	0	0	0
OTU_12	Fungi	Ascomycota	Eurotiomycetes	Eurotiales	Aspergillaceae	Penicillium	Penicillium	0	139	63	167	0	0	0	0	0	0	0	0	0	0	0	0	0	0	0	0	0	0	0	38	0	1	1	0	0	0	0
OTU_121	Fungi	NA	NA	NA	NA	NA	Fungi OTU_121	0	0	0	0	415	1	0	0	0	0	0	0	0	0	0	0	0	0	0	0	0	0	0	0	3	0	0	302	0	0	0
OTU_123	Fungi	Ascomycota	Saccharomycetes	Saccharomycetales	Saccharomycetaceae	Lachancea	Lachancea	0	0	0	0	0	0	0	0	0	0	0	0	0	0	0	0	0	0	0	0	0	0	0	0	0	0	0	0	1	1	0
OTU_13	Fungi	Ascomycota	Saccharomycetes	Saccharomycetales	Saccharomycodaceae	Hanseniaspora	Hanseniaspora	0	1	0	0	115	16	283	163	2	0	0	0	0	0	0	0	2	0	0	0	38	332	634	0	2	0	0	1	0	0	0
OTU_133	Fungi	NA	NA	NA	NA	NA	Fungi OTU_133	0	2	0	0	0	0	0	0	0	0	0	0	0	0	0	0	0	0	0	0	0	0	0	0	0	0	0	0	0	0	0
OTU_137	Fungi	Basidiomycota	Tremellomycetes	NA	NA	NA	Tremellomycetes	0	0	0	0	0	0	0	0	0	0	0	0	0	0	0	0	0	0	0	0	0	0	0	0	0	0	0	0	4	0	0
OTU_14	Fungi	Basidiomycota	Tremellomycetes	Tremellales	Bulleribasidiaceae	Vishniacozyma	Vishniacozyma	0	1	0	0	0	0	0	0	0	0	0	0	0	0	0	0	0	0	0	0	0	0	0	0	0	0	0	0	0	0	13
OTU_147	Fungi	Ascomycota	Saccharomycetes	Saccharomycetales	Metschnikowiaceae	Metschnikowia	Metschnikowia	0	0	0	0	0	0	0	0	0	0	0	0	0	0	0	1	0	0	0	0	0	0	0	0	0	0	0	0	0	0	0
OTU_15	Fungi	Basidiomycota	Microbotryomycetes	Microbotryomycetes_ord_Incertae_sedis	Microbotryomycetes_fam_Incertae_sedis	Curvibasidium	Curvibasidium	0	114	0	0	0	0	0	0	0	0	0	0	0	0	0	0	0	0	0	0	0	0	0	0	0	0	0	0	6	0	0
OTU_16	Fungi	Ascomycota	Saccharomycetes	Saccharomycetales	Saccharomycetales_fam_Incertae_sedis	Candida	Candida	0	106	4	0	0	4931	0	0	0	0	0	0	0	0	0	0	0	0	1	0	0	0	0	0	0	0	0	0	0	0	0
OTU_17	Fungi	Ascomycota	Dothideomycetes	Pleosporales	Pleosporaceae	Alternaria	Alternaria	0	1	1	0	0	4261	0	0	0	0	0	0	0	0	0	0	48	0	0	0	0	0	0	0	0	2	0	0	0	0	0
OTU_18	Fungi	Basidiomycota	NA	NA	NA	NA	Basidiomycota	0	0	0	0	0	0	0	0	0	0	0	0	0	0	0	5	0	0	0	0	0	0	5412	0	0	0	0	0	0	0	0
OTU_19	Fungi	NA	NA	NA	NA	NA	Fungi OTU_19	0	88	0	0	0	0	0	0	0	0	0	0	0	0	0	0	0	0	0	0	0	0	0	0	0	0	0	0	0	0	0
OTU_2	Fungi	Ascomycota	Saccharomycetes	Saccharomycetales	Saccharomycetales_fam_Incertae_sedis	Starmerella	Starmerella	1029	2101	399	37215	1895	7401	9129	98644	0	0	0	0	0	0	0	48	0	0	0	0	0	388	1892	0	0	0	0	0	0	0	0
OTU_20	Fungi	Basidiomycota	Tremellomycetes	Tremellales	Tremellaceae	Cryptococcus	Cryptococcus	0	1	0	0	0	0	0	0	0	0	0	0	0	0	0	0	10	0	0	0	0	0	0	0	0	0	0	0	0	0	0
OTU_21	Fungi	NA	NA	NA	NA	NA	Fungi OTU_21	0	0	0	146	741	490	0	0	0	0	0	0	0	0	0	0	24	0	0	0	287	0	0	262	0	0	0	1627	0	0	0
OTU_22	Fungi	Ascomycota	Saccharomycetes	Saccharomycetales	Saccharomycetaceae	Kazachstania	Kazachstania	0	0	0	0	0	0	0	0	0	0	0	0	0	0	0	1	0	0	0	0	0	0	0	0	0	0	0	0	4	0	0
OTU_23	Fungi	Basidiomycota	Agaricomycetes	Polyporales	Meruliaceae	Mycoacia	Mycoacia	0	0	0	0	0	0	0	0	0	0	0	0	0	0	0	0	0	0	0	0	0	2676	0	0	0	0	0	0	0	0	0
OTU_25	Fungi	Basidiomycota	Microbotryomycetes	Sporidiobolales	Sporidiobolaceae	Rhodotorula	Rhodotorula	0	0	0	0	707	0	0	0	0	0	0	0	0	0	0	0	0	0	0	0	1925	0	0	0	0	0	0	0	0	0	0
OTU_26	Fungi	Ascomycota	Dothideomycetes	Pleosporales	Pleosporaceae	Stemphylium	Stemphylium	0	0	0	0	0	0	0	0	0	0	0	0	0	0	0	0	0	0	0	0	0	0	0	0	0	0	0	0	0	0	1
OTU_27	Fungi	Ascomycota	Eurotiomycetes	Eurotiales	Aspergillaceae	Penicillium	Penicillium	0	0	0	0	454	35	68	5	0	0	0	0	0	0	0	1	0	0	0	0	0	0	0	0	0	0	0	0	0	0	0
OTU_28	Fungi	Basidiomycota	Tremellomycetes	Tremellales	Bulleribasidiaceae	Vishniacozyma	Vishniacozyma	0	0	0	0	0	0	61	0	0	0	0	0	0	0	0	0	0	0	0	0	0	0	0	0	0	0	0	1753	0	0	0
OTU_29	Fungi	Ascomycota	Dothideomycetes	Pleosporales	Pleosporaceae	Stemphylium	Stemphylium	0	0	1	0	0	1750	0	0	0	0	0	0	0	0	0	0	0	0	0	0	0	0	0	0	0	0	0	0	0	0	0
OTU_3	Fungi	Ascomycota	Dothideomycetes	NA	NA	NA	Dothideomycetes	0	1251	0	0	46	1	1739	0	5	2	0	0	0	2	3	1	20	3	0	5	4827	182	10	3491	13	16	2	19790	97	13	55
OTU_30	Fungi	Basidiomycota	Tremellomycetes	Holtermanniales	Holtermanniales_fam_Incertae_sedis	Holtermanniella	Holtermanniella	0	0	0	0	0	0	0	0	0	0	0	0	0	0	0	0	0	0	0	0	0	0	0	0	0	0	0	1704	0	0	0
OTU_31	Fungi	Basidiomycota	Microbotryomycetes	Sporidiobolales	Sporidiobolaceae	Rhodotorula	Rhodotorula	0	0	0	0	0	0	0	0	0	0	0	0	0	0	0	0	0	0	0	0	1104	0	0	0	0	0	0	0	0	0	0
OTU_32	Fungi	Ascomycota	Saccharomycetes	Saccharomycetales	Saccharomycetales_fam_Incertae_sedis	Candida	Candida	0	0	0	341	0	0	1	0	0	0	0	0	0	0	0	0	0	0	0	0	1271	0	0	3	0	0	0	0	1	0	0
OTU_33	Fungi	Ascomycota	Eurotiomycetes	Chaetothyriales	NA	NA	Chaetothyriales	0	0	0	0	0	0	0	0	0	0	0	0	0	0	0	0	0	0	0	0	1397	0	0	0	0	0	0	0	0	0	0
OTU_34	Fungi	Basidiomycota	Tremellomycetes	Trichosporonales	Trichosporonaceae	Apiotrichum	Apiotrichum	1317	0	0	0	0	0	0	0	0	0	0	0	0	0	0	0	31	0	0	0	0	0	0	0	0	0	0	0	0	0	0
OTU_35	Fungi	Ascomycota	Saccharomycetes	Saccharomycetales	NA	NA	Saccharomycetales	0	0	0	0	0	0	0	0	0	0	0	0	0	0	0	0	0	0	0	0	0	0	0	0	0	0	0	1330	0	0	0
OTU_36	Fungi	Ascomycota	Dothideomycetes	Pleosporales	Didymellaceae	Epicoccum	Epicoccum	0	0	0	0	0	0	0	0	0	0	0	3	0	1	0	0	0	0	0	0	0	0	0	0	0	0	0	0	0	0	1
OTU_37	Fungi	NA	NA	NA	NA	NA	Fungi OTU_37	0	0	7	495	103	531	0	54	0	0	0	0	0	0	0	0	13	0	0	0	0	6	0	0	0	0	1	2379	0	0	0
OTU_38	Fungi	NA	NA	NA	NA	NA	Fungi OTU_38	178	0	62	347	331	194	571	27	0	0	0	0	0	0	0	0	6	0	1	0	62	429	348	313	1	0	1	1121	3	0	0
OTU_39	Fungi	Basidiomycota	Agaricomycetes	Polyporales	Fomitopsidaceae	Antrodia	Antrodia	1163	0	0	0	0	0	0	0	0	0	0	0	0	0	0	0	0	0	0	0	0	0	0	0	0	0	0	0	0	0	0
OTU_40	Fungi	Basidiomycota	Agaricomycetes	Cantharellales	Cantharellales_fam_Incertae_sedis	Sistotrema	Sistotrema	0	0	0	0	0	0	0	0	0	0	0	0	0	0	0	0	0	0	0	0	0	1345	0	0	0	0	0	0	0	0	0
OTU_42	Fungi	Ascomycota	NA	NA	NA	NA	Ascomycota	0	0	0	0	0	0	0	0	0	0	0	0	0	0	0	0	0	0	0	0	914	0	0	0	0	0	0	0	0	0	0
OTU_43	Fungi	Ascomycota	Eurotiomycetes	Chaetothyriales	Cyphellophoraceae	Cyphellophora	Cyphellophora	0	0	3	0	0	848	0	0	0	0	0	0	0	0	0	0	0	0	0	0	0	0	0	0	0	0	0	0	0	0	0
OTU_45	Fungi	NA	NA	NA	NA	NA	Fungi OTU_45	0	0	0	0	0	0	0	0	0	0	0	0	0	0	0	0	0	0	0	0	0	0	784	0	0	0	0	0	0	0	0
OTU_46	Fungi	Basidiomycota	Microbotryomycetes	Sporidiobolales	Sporidiobolaceae	Sporidiobolus	Sporidiobolus	0	0	0	0	0	0	0	0	1	0	0	0	0	0	0	0	0	0	0	0	0	0	0	0	0	0	0	0	0	0	0
OTU_47	Fungi	NA	NA	NA	NA	NA	Fungi OTU_47	171	0	0	21	0	0	6	0	0	0	0	0	0	0	0	0	0	0	0	0	166	0	0	0	0	0	0	480	0	0	0
OTU_48	Fungi	Ascomycota	Saccharomycetes	Saccharomycetales	NA	NA	Saccharomycetales	0	0	0	0	626	0	0	0	2	0	0	0	0	0	1	9	0	0	0	0	662	0	0	1	0	0	0	0	0	0	1
OTU_49	Fungi	Ascomycota	Sordariomycetes	Xylariales	Diatrypaceae	Eutypella	Eutypella	0	0	0	0	0	0	845	0	0	0	1	0	0	0	0	0	0	0	0	0	0	0	0	0	0	0	0	0	0	0	0
OTU_5	Fungi	Ascomycota	Saccharomycetes	Saccharomycetales	Metschnikowiaceae	Metschnikowia	Metschnikowia	0	10	0	3	4	4	0	4	26	0	0	0	0	8	3	5	77	0	0	0	0	0	0	8528	6421	1417	3	9744	866	13	46
OTU_50	Fungi	NA	NA	NA	NA	NA	Fungi OTU_50	0	0	0	0	0	0	0	0	0	0	0	0	0	0	0	0	0	0	0	0	0	0	579	0	0	0	0	0	1	0	0
OTU_52	Fungi	NA	NA	NA	NA	NA	Fungi OTU_52	0	0	0	0	0	579	0	0	0	0	0	0	0	0	0	1	0	0	0	0	0	0	0	0	0	0	0	0	0	0	0
OTU_53	Fungi	Basidiomycota	Agaricomycetes	Polyporales	Meruliaceae	Irpex	Irpex	0	0	0	0	697	0	0	0	0	0	0	0	0	0	0	0	0	0	0	0	0	0	0	0	0	0	0	0	0	0	0
OTU_54	Fungi	Ascomycota	Eurotiomycetes	Eurotiales	Aspergillaceae	Penicillium	Penicillium	0	0	1	0	0	475	0	0	0	0	0	0	0	0	0	0	0	0	0	0	0	0	0	0	0	0	0	0	0	0	0
OTU_57	Fungi	Ascomycota	Dothideomycetes	NA	NA	NA	Dothideomycetes	0	0	0	0	516	0	0	0	0	0	0	0	0	0	0	0	0	0	0	0	0	0	0	0	0	0	0	0	0	0	0
OTU_59	Fungi	Mucoromycota	Mucoromycetes	Mucorales	Mucoraceae	Mucor	Mucor	0	3	0	0	0	0	0	0	0	0	0	0	0	0	0	0	0	0	0	0	0	0	0	0	0	0	0	0	0	0	0
OTU_6	Fungi	Basidiomycota	Tremellomycetes	Tremellales	Rhynchogastremataceae	Papiliotrema	Papiliotrema	0	340	0	1195	1	0	0	0	0	0	0	0	0	0	0	2	0	0	0	0	0	2618	0	0	0	0	0	0	0	0	0
OTU_61	Fungi	Ascomycota	Dothideomycetes	Capnodiales	Cladosporiaceae	Cladosporium	Cladosporium	296	0	1	0	0	0	0	0	0	0	0	0	0	0	0	0	0	0	0	0	0	0	0	0	0	0	0	0	0	0	0
OTU_63	Fungi	Basidiomycota	Wallemiomycetes	Wallemiales	Wallemiaceae	Wallemia	Wallemia	0	0	0	375	0	0	0	0	0	0	0	0	0	0	0	0	0	0	0	0	0	0	0	0	0	0	0	0	0	0	0
OTU_64	Fungi	Basidiomycota	Wallemiomycetes	Wallemiales	Wallemiaceae	Wallemia	Wallemia	0	0	327	0	0	0	0	0	0	0	0	0	0	0	0	0	0	0	0	0	0	0	0	0	0	0	0	0	0	0	0
OTU_65	Fungi	Basidiomycota	Agaricomycetes	Agaricales	Omphalotaceae	Lentinula	Lentinula	0	0	0	0	445	0	0	0	0	0	0	0	0	0	0	0	0	0	0	0	0	0	0	0	0	0	0	0	0	0	0
OTU_66	Fungi	Basidiomycota	Tremellomycetes	Tremellales	Bulleraceae	Bullera	Bullera	0	0	0	0	0	236	1	0	0	0	0	0	0	0	0	0	0	0	0	0	0	0	0	0	0	0	0	0	0	0	0
OTU_7	Fungi	Ascomycota	Dothideomycetes	Pleosporales	Pleosporaceae	Alternaria	Alternaria	0	250	2	0	38	1154	865	0	5	1	0	0	1	0	0	0	0	0	0	0	0	0	0	4303	1	0	0	1088	14	5	0
OTU_71	Fungi	NA	NA	NA	NA	NA	Fungi OTU_71	0	0	0	0	0	0	0	0	0	0	0	0	0	0	0	0	0	0	0	0	0	213	0	0	0	0	0	0	0	0	0
OTU_73	Fungi	Basidiomycota	Microbotryomycetes	Sporidiobolales	Sporidiobolaceae	Rhodosporidiobolus	Rhodosporidiobolus	0	0	0	0	0	0	0	160	0	0	0	0	0	0	0	0	0	0	0	0	0	0	0	0	0	0	0	0	0	0	0
OTU_79	Fungi	NA	NA	NA	NA	NA	Fungi OTU_79	0	2	0	0	0	0	0	0	0	0	0	0	0	0	0	0	0	0	0	0	0	0	0	1	0	0	0	0	3	0	0
OTU_8	Fungi	Ascomycota	Dothideomycetes	Capnodiales	Cladosporiaceae	Cladosporium	Cladosporium	277	1113	0	1487	214	733	737	321	4	0	1	1	0	1	2	1	1	0	2	5	429	2513	0	1005	4	11	1	2346	34	7	5
OTU_88	Fungi	Ascomycota	Dothideomycetes	Capnodiales	Cladosporiaceae	Cladosporium	Cladosporium	0	0	0	0	0	0	0	0	0	0	0	0	0	0	0	0	0	0	0	0	0	0	0	0	0	0	0	70	0	0	0
OTU_9	Fungi	Ascomycota	NA	NA	NA	NA	Ascomycota	0	0	1	0	0	1124	0	0	0	0	0	0	0	0	0	0	0	0	0	0	0	0	0	3509	5	5	2	3549	3	0	0
OTU_90	Fungi	Ascomycota	Sordariomycetes	Hypocreales	Cordycipitaceae	Lecanicillium	Lecanicillium	0	0	0	0	0	1	0	0	0	0	0	0	0	0	0	0	0	0	0	0	0	14	11	0	0	0	0	0	0	0	0
OTU_91	Fungi	NA	NA	NA	NA	NA	Fungi OTU_91	0	0	0	85	0	0	0	0	0	0	0	0	0	0	0	0	0	0	0	0	0	0	0	0	0	0	0	0	0	0	0
OTU_93	Fungi	Ascomycota	Saccharomycetes	Saccharomycetales	Trichomonascaceae	Zygoascus	Zygoascus	0	0	0	0	0	0	0	0	0	0	0	0	2	4	0	2	0	0	0	0	0	0	0	0	0	0	0	0	1	0	0
OTU_97	Fungi	Ascomycota	Dothideomycetes	Dothideales	NA	NA	Dothideales	0	0	0	0	0	0	0	0	0	0	0	0	0	0	0	0	0	0	0	0	38	0	0	0	0	0	0	0	0	0	0
OTU_98	Fungi	Basidiomycota	NA	NA	NA	NA	Basidiomycota	0	0	0	0	0	0	0	0	0	0	0	0	0	0	0	0	37	0	0	0	0	0	0	0	0	0	0	0	0	0	0

## Sheet: Table S6
Supplementary Table 6. (A) Summary of binning details and (B) percentage of recruitment for the metagenomic data of vineyards 4 and 5. Percentage of recruitment summarizes the mean coverage of each split in each bin, and normalize every bin with respect to each other. It is critical to remember that these values do not take the unassembled data into account.
A)
Vineyard 4
Bin Taxonomy	Total Size (Mb)	Number of contigs	Completeness	Redundancy	Number of genes identified
Unknown_Actinobacteria	1.87	319	0.8201	0.0072	1969
Unknown_Bacteria	3.56	959	0.554	0.1007	4315
Hanseniaspora	4.68	948	0.4458	0	2941
Pelomonas	6.08	545	0.9496	0.0791	6194
Saccharomyces	9.78	1316	0.759	0.0723	6562
Vineyard 5
Bin Taxonomy	Total Size (Mb)	Number of contigs	Completeness	Redundancy	Number of genes identified
Unknown_Actinobacteria	2.34	61	0.9712	0.0072	2199
Bradyrhizobium	8.08	585	0.777	0.0935	8103
Hanseniaspora	9.36	582	0.7831	0.012	5475
Metschnikowia	12.3	2682	0.5422	0.0602	8768
Pelomonas	6.08	521	0.9784	0.0935	6146
Saccharomyces	11.58	248	0.8675	0.0723	6480
B)
Percentage of recruitment
Vineyard 4
Bin Taxonomy	W3	W4	W5	W6
Unknown_Actinobacteria	0.118	0.004	0.061	0.395
Unknown_Bacteria	0.036	0.01	0.01	0
Hanseniaspora	0.72	0.082	0.056	0.109
Pelomonas	0.076	0.019	0.018	0.106
Saccharomyces	0.031	0.833	0.798	0.238
Others*	0.019	0.052	0.057	0.152
Total	1	1	1	1
Vineyard 5
Bin Taxonomy	W9	W10
Unknown_Actinobacteria	0.013	0.012
Bradyrhizobium	0.017	0.006
Hanseniaspora	0.442	0.228
Metschnikowia	0.181	0.039
Pelomonas	0.061	0.046
Saccharomyces	0.226	0.616
Others*	0.061	0.052
Total	1	1
*: Bins with lower 40% completeness
